# Supplementary material for: Characterization of PYL gene family and identification of HaPYL genes response to drought and salt stress in sunflower
Source: PeerJ. 2024 Mar 7;12:e16831. doi: 10.7717/peerj.16831 (PMC10924776; doi:10.7717/peerj.16831)
Supplement: Supplemental Information 2 [file peerj-12-16831-s002.xlsx]

## Sheet: PEG6000 treatment
Target	Sample	Expression	Expression SEM	Corrected Expression SEM	Mean Cq	Cq SEM
HaPYL8a	0h	0.54296	0.04281	0.04281	26.75	0.05174
HaPYL8a	3h	1	0.05126	0.05126	27.06	0.05891
HaPYL8a	6h	0.58573	0.01221	0.01221	27.29	0.02348
HaPYL8a	12h	1.10768	0.05252	0.05252	26.52	0.06276
HaPYL8a	24h	2.11725	0.11537	0.11537	26.57	0.00371
HaPYL8a	48h	0.59596	0.11857	0.11857	27.32	0.26679
HaPYL8b	0h	0.23615	0.01743	0.01743	27.75	0.03287
HaPYL8b	3h	1	0.06129	0.06129	26.87	0.07629
HaPYL8b	6h	1	0.08061	0.08061	26.94	0.11477
HaPYL8b	12h	0.82638	0.02529	0.02529	27.37	0.03478
HaPYL8b	24h	1.14284	0.13698	0.13698	28.32	0.16059
HaPYL8b	48h	1	0.0628	0.0628	27.43	0.02708
HaPYL8c	0h	0.32483	0.02074	0.02074	26.68	0.08962
HaPYL8c	3h	0.5493	0.01773	0.01773	26.63	0.04686
HaPYL8c	6h	0.90019	0.02799	0.02799	26.38	0.02428
HaPYL8c	12h	2.00768	0.19433	0.19433	25.29	0.1206
HaPYL8c	24h	0.38801	0.03491	0.03491	28.08	0.0543
HaPYL8c	48h	0.19319	0.01421	0.01421	28.19	0.08467
HaPYL9a	0h	0.9025	0.12888	0.12888	25.03	0.20437
HaPYL9a	3h	0.47142	0.00981	0.00981	25.97	0.02849
HaPYL9a	6h	0.79987	0.03246	0.03246	25.68	0.04478
HaPYL9a	12h	0.60717	0.03639	0.03639	26.14	0.05021
HaPYL9a	24h	2.67643	0.24372	0.24372	24.42	0.05797
HaPYL9a	48h	0.91737	0.06002	0.06002	25.07	0.06944
HaPYL9b	0h	0.52858	0.03542	0.03542	25.73	0.05004
HaPYL9b	3h	1	0.0426	0.0426	25.69	0.04216
HaPYL9b	6h	0.43321	0.0155	0.0155	25.85	0.04807
HaPYL9b	12h	1.10768	0.04189	0.04189	24.64	0.0473
HaPYL9b	24h	2.11725	0.19296	0.19296	24.44	0.11479
HaPYL9b	48h	0.57154	0.05104	0.05104	25.25	0.07337
HaPYL9c	0h	0.73193	0.04843	0.04843	27.86	0.04764
HaPYL9c	3h	1	0.06268	0.06268	28.42	0.0786
HaPYL9c	6h	1	0.08664	0.08664	27.06	0.12357
HaPYL9c	12h	0.6273	0.0389	0.0389	27.88	0.08523
HaPYL9c	24h	2.11725	0.14996	0.14996	28.95	0.07956
HaPYL9c	48h	0.82672	0.07371	0.07371	29.22	0.09524
HaPYL4a	0h	1	0.07738	0.07738	30.6	0.0469
HaPYL4a	3h	1	0.06101	0.06101	31.37	0.07581
HaPYL4a	6h	1	0.08281	0.08281	33.21	0.11799
HaPYL4a	12h	0.30214	0.10383	0.10383	35.08	0.49506
HaPYL4a	24h	0.85589	0.06621	0.06621	32.88	0.09134
HaPYL4a	48h	1	0.067	0.067	31.57	0.04322
HaPYL4b	0h	0	0	0	0	0
HaPYL4b	3h	0	0	0	0	0
HaPYL4b	6h	0	0	0	0	0
HaPYL4b	12h	0	0	0	0	0
HaPYL4b	24h	0	0	0	0	0
HaPYL4b	48h	0	0	0	0	0
HaPYL4c	0h	0.7682	0.06071	0.06071	27.81	0.05231
HaPYL4c	3h	1	0.03689	0.03689	28.59	0.02887
HaPYL4c	6h	1	0.08104	0.08104	28.24	0.1154
HaPYL4c	12h	0.41725	0.02965	0.02965	29.65	0.09883
HaPYL4c	24h	0.89906	0.07949	0.07949	29.13	0.11027
HaPYL4c	48h	1	0.07354	0.07354	27.9	0.06148
HaPYL4d	0h	0.51014	0.05144	0.05144	31.74	0.11966
HaPYL4d	3h	0.99595	0.11072	0.11072	32.93	0.15403
HaPYL4d	6h	1	0.15251	0.15251	32.52	0.21922
HaPYL4d	12h	0.66189	0.05406	0.05406	33.26	0.11464
HaPYL4d	24h	1.34849	0.16571	0.16571	32.34	0.16529
HaPYL4d	48h	1	0.11854	0.11854	31.68	0.14755
HaPYL4e	0h	1	0.06812	0.06812	33.03	0.05307
HaPYL4e	3h	0.32036	0.05143	0.05143	34.74	0.22727
HaPYL4e	6h	1	0.15388	0.15388	34.83	0.22121
HaPYL4e	12h	0.59081	0.09142	0.09142	35.74	0.22158
HaPYL4e	24h	0.46731	0.06282	0.06282	36.31	0.18303
HaPYL4e	48h	1	0.21946	0.21946	34.13	0.29838
HaPYL4f	0h	1	0.05885	0.05885	26.3	0.01917
HaPYL4f	3h	1	0.04026	0.04026	27.26	0.03709
HaPYL4f	6h	1	0.03302	0.03302	26.72	0.04378
HaPYL4f	12h	0.09389	0.01065	0.01065	30.28	0.16135
HaPYL4f	24h	1.29066	0.12067	0.12067	27.5	0.11867
HaPYL4f	48h	1	0.08165	0.08165	26.79	0.08001
HaPYL4g	0h	0.45527	0.02785	0.02785	30.45	0.03078
HaPYL4g	3h	1	0.08711	0.08711	31.37	0.11745
HaPYL4g	6h	1	0.05731	0.05731	31.87	0.08052
HaPYL4g	12h	0.28185	0.05623	0.05623	33.84	0.28653
HaPYL4g	24h	0.46198	0.02335	0.02335	33.34	0.03472
HaPYL4g	48h	1	0.15415	0.15415	31.15	0.2049
HaPYR1a	0h	0.75102	0.04582	0.04582	25.52	0.03008
HaPYR1a	3h	1	0.0317	0.0317	26.7	0.00962
HaPYR1a	6h	1	0.09313	0.09313	27.79	0.13303
HaPYR1a	12h	0.09193	0.00767	0.00767	31.38	0.11719
HaPYR1a	24h	2.11725	0.1335	0.1335	27.22	0.04592
HaPYR1a	48h	0.74169	0.15556	0.15556	27.65	0.28346
HaPYR1b	0h	0.6898	0.05235	0.05235	25.76	0.04155
HaPYR1b	3h	1	0.04921	0.04921	26.52	0.05515
HaPYR1b	6h	1	0.03339	0.03339	25.94	0.04437
HaPYR1b	12h	0.51629	0.02834	0.02834	27.04	0.07438
HaPYR1b	24h	1.72743	0.17681	0.17681	26.56	0.13302
HaPYR1b	48h	1	0.07835	0.07835	26.27	0.07281
HaPYL2a	0h	0.58124	0.07734	0.07734	27.17	0.19018
HaPYL2a	3h	1.11841	0.02477	0.02477	28.88	0.05378
HaPYL2a	6h	1.9171	0.07063	0.07063	27.51	0.03744
HaPYL2a	12h	1.30496	0.10297	0.10297	28.13	0.08947
HaPYL2a	24h	1.87764	0.19081	0.19081	28.02	0.08715
HaPYL2a	48h	0.84847	0.06231	0.06231	28.28	0.07138
HaPYL2b	0h	0.94967	0.06651	0.06651	28.22	0.05802
HaPYL2b	3h	1	0.06391	0.06391	29.48	0.08064
HaPYL2b	6h	1	0.04073	0.04073	29.13	0.05568
HaPYL2b	12h	0.52537	0.02301	0.02301	30.21	0.05704
HaPYL2b	24h	2.11725	0.28009	0.28009	28.38	0.17976
HaPYL2b	48h	0.58724	0.0443	0.0443	29.15	0.06611
HaPYL2c	0h	0.6832	0.06119	0.06119	25.77	0.08022
HaPYL2c	3h	1	0.0364	0.0364	26.92	0.02755
HaPYL2c	6h	1	0.0234	0.0234	26.52	0.02805
HaPYL2c	12h	1.01552	0.06541	0.06541	26.64	0.08885
HaPYL2c	24h	2.11725	0.20588	0.20588	26.58	0.12477
HaPYL2c	48h	0.73503	0.08383	0.08383	27.03	0.12593
HaPYL2d	0h	0.88057	0.05912	0.05912	28.99	0.0504
HaPYL2d	3h	1	0.04499	0.04499	30.29	0.04705
HaPYL2d	6h	1	0.11168	0.11168	29.58	0.16002
HaPYL2d	12h	0.63429	0.05041	0.05041	30.39	0.11137
HaPYL2d	24h	2.11725	0.16961	0.16961	29.09	0.09616
HaPYL2d	48h	0.65854	0.05768	0.05768	29.7	0.09215

## Sheet: NaCl treatment
Target	Sample	Expression	Expression SEM	Corrected Expression SEM	Mean Cq	Cq SEM
HaPYL8a	0h	0.54296	0.04281	0.04281	26.75	0.05174
HaPYL8a	3h	1.03578	0.04857	0.04857	25.87	0.00805
HaPYL8a	6h	1.15813	0.08836	0.08836	27.16	0.09018
HaPYL8a	12h	0.81987	0.06048	0.06048	27.44	0.04551
HaPYL8a	24h	1.03196	0.14941	0.14941	27.51	0.20322
HaPYL8a	75h	1	0.04431	0.04431	27.25	0.0096
HaPYL8b	0h	0.23615	0.01743	0.01743	27.75	0.03287
HaPYL8b	3h	1.03578	0.08007	0.08007	25.67	0.07529
HaPYL8b	6h	1.15813	0.08356	0.08356	24.94	0.08278
HaPYL8b	12h	0.84288	0.05987	0.05987	25.19	0.03527
HaPYL8b	24h	0.61426	0.03872	0.03872	27.48	0.08194
HaPYL8b	75h	1	0.04457	0.04457	26.46	0.01183
HaPYL8c	0h	0.32483	0.02074	0.02074	26.68	0.08962
HaPYL8c	3h	0.61468	0.0219	0.0219	25.48	0.04673
HaPYL8c	6h	0.98285	0.05201	0.05201	24.94	0.0762
HaPYL8c	12h	1.01761	0.01227	0.01227	24.78	0.00323
HaPYL8c	24h	0.1683	0.00864	0.00864	27.93	0.05178
HaPYL8c	75h	0.57686	0.02624	0.02624	26.12	0.02894
HaPYL9a	0h	0.9025	0.12888	0.12888	25.03	0.20437
HaPYL9a	3h	1	0.0358	0.0358	24.6	0.04698
HaPYL9a	6h	0.37274	0.00926	0.00926	26.16	0.03556
HaPYL9a	12h	0.14032	0.00542	0.00542	27.46	0.05391
HaPYL9a	24h	0.47777	0.04564	0.04564	26.24	0.12164
HaPYL9a	75h	0.4232	0.0302	0.0302	26.39	0.09103
HaPYL9b	0h	0.52858	0.03542	0.03542	25.73	0.05004
HaPYL9b	3h	1.03578	0.04886	0.04886	24.81	0.0109
HaPYL9b	6h	0.99661	0.1145	0.1145	25.63	0.15327
HaPYL9b	12h	1	0.07345	0.07345	25.41	0.04441
HaPYL9b	24h	1.24205	0.10529	0.10529	25.79	0.11236
HaPYL9b	75h	0.35282	0.02575	0.02575	27.29	0.07136
HaPYL9c	0h	0.73193	0.04843	0.04843	27.86	0.04764
HaPYL9c	3h	1.03578	0.06095	0.06095	27.4	0.0519
HaPYL9c	6h	1.15813	0.053	0.053	26.44	0.01938
HaPYL9c	12h	0.49335	0.05181	0.05181	27.46	0.11703
HaPYL9c	24h	0.60441	0.03306	0.03306	29.15	0.06836
HaPYL9c	75h	1	0.06222	0.06222	28.11	0.06374
HaPYL4a	0h	1	0.07738	0.07738	30.6	0.0469
HaPYL4a	3h	0.71989	0.06171	0.06171	31.12	0.10383
HaPYL4a	6h	1.15813	0.05137	0.05137	30.12	0.01062
HaPYL4a	12h	0.71717	0.06034	0.06034	30.6	0.0291
HaPYL4a	24h	1.16496	0.04773	0.04773	31.11	0.04405
HaPYL4a	75h	1	0.05495	0.05495	31.02	0.01712
HaPYL4b	0h	0	0	0	0	0
HaPYL4b	3h	0	0	0	0	0
HaPYL4b	6h	0	0	0	0	0
HaPYL4b	12h	0	0	0	0	0
HaPYL4b	24h	0	0	0	0	0
HaPYL4b	75h	0	0	0	0	0
HaPYL4c	0h	0.7682	0.06071	0.06071	27.81	0.05231
HaPYL4c	3h	1.03578	0.06651	0.06651	27.43	0.06378
HaPYL4c	6h	1.15813	0.0691	0.0691	27.18	0.05854
HaPYL4c	12h	0.2302	0.01942	0.01942	29.3	0.07453
HaPYL4c	24h	0.53475	0.01867	0.01867	29.5	0.03137
HaPYL4c	75h	1	0.07321	0.07321	28.28	0.08463
HaPYL4d	0h	0.51014	0.05144	0.05144	31.74	0.11966
HaPYL4d	3h	1.03578	0.06628	0.06628	30.76	0.04187
HaPYL4d	6h	1.15813	0.0537	0.0537	30.63	0.02217
HaPYL4d	12h	0.37034	0.03042	0.03042	32.06	0.06919
HaPYL4d	24h	0.43679	0.01793	0.01793	32.73	0.04421
HaPYL4d	75h	1	0.04665	0.04665	31.23	0.02314
HaPYL4e	0h	1	0.06812	0.06812	33.03	0.05307
HaPYL4e	3h	0.55614	0.04983	0.04983	33.93	0.09971
HaPYL4e	6h	1.15813	0.06263	0.06263	33.31	0.04588
HaPYL4e	12h	0.56283	0.047	0.047	34.13	0.0725
HaPYL4e	24h	0.24959	0.01181	0.01181	35.86	0
HaPYL4e	75h	1	0.05889	0.05889	33.54	0.05679
HaPYL4f	0h	1	0.05885	0.05885	26.3	0.01917
HaPYL4f	3h	0.55167	0.0289	0.0289	27.21	0.03462
HaPYL4f	6h	1.15813	0.06406	0.06406	25.53	0.04885
HaPYL4f	12h	0.23648	0.01993	0.01993	27.61	0.07438
HaPYL4f	24h	0.4062	0.01534	0.01534	28.29	0.03763
HaPYL4f	75h	1	0.08247	0.08247	26.68	0.09035
HaPYL4g	0h	0.45527	0.02785	0.02785	30.45	0.03078
HaPYL4g	3h	1.03578	0.11035	0.11035	29.32	0.12982
HaPYL4g	6h	1.15813	0.05968	0.05968	28.46	0.03929
HaPYL4g	12h	0.1874	0.01806	0.01806	30.88	0.10033
HaPYL4g	24h	0.84545	0.04489	0.04489	32.09	0.05947
HaPYL4g	75h	1	0.05901	0.05901	31.54	0.03545
HaPYR1a	0h	0.75102	0.04582	0.04582	25.52	0.03008
HaPYR1a	3h	1.03578	0.06008	0.06008	25.1	0.0499
HaPYR1a	6h	1.15813	0.05117	0.05117	26.56	0.00901
HaPYR1a	12h	0.16097	0.01093	0.01093	29.2	0.01865
HaPYR1a	24h	1.24205	0.07276	0.07276	26.85	0.06938
HaPYR1a	75h	0.92534	0.05395	0.05395	26.96	0.05551
HaPYR1b	0h	0.6898	0.05235	0.05235	25.76	0.04155
HaPYR1b	3h	1.03578	0.04895	0.04895	25.23	0.0117
HaPYR1b	6h	1.15813	0.06097	0.06097	24.7	0.04226
HaPYR1b	12h	0.38725	0.03319	0.03319	26.06	0.03742
HaPYR1b	24h	1.24205	0.06012	0.06012	26.3	0.05764
HaPYR1b	75h	0.89127	0.05907	0.05907	26.46	0.07175
HaPYL2a	0h	0.58124	0.07734	0.07734	27.17	0.19018
HaPYL2a	3h	1	0.03942	0.03942	26.1	0.05268
HaPYL2a	6h	1.02945	0.02717	0.02717	26.19	0.0378
HaPYL2a	12h	0.38838	0.0167	0.0167	27.49	0.05962
HaPYL2a	24h	0.61792	0.04028	0.04028	27.37	0.06816
HaPYL2a	75h	0.62912	0.03247	0.03247	27.32	0.05683
HaPYL2b	0h	0.94967	0.06651	0.06651	28.22	0.05802
HaPYL2b	3h	1.03578	0.08367	0.08367	28.14	0.09523
HaPYL2b	6h	1.15813	0.1053	0.1053	29.11	0.115
HaPYL2b	12h	0.38849	0.03313	0.03313	30.47	0.07668
HaPYL2b	24h	1.24205	0.0481	0.0481	29.22	0.02813
HaPYL2b	75h	0.85916	0.04282	0.04282	29.44	0.03429
HaPYL2c	0h	0.6832	0.06119	0.06119	25.77	0.08022
HaPYL2c	3h	1.03578	0.05916	0.05916	25.22	0.00449
HaPYL2c	6h	1.15813	0.05245	0.05245	25.59	0.01694
HaPYL2c	12h	0.39054	0.03922	0.03922	26.94	0.08429
HaPYL2c	24h	1.24205	0.06125	0.06125	26.8	0.05923
HaPYL2c	75h	0.40037	0.03039	0.03039	28.12	0.08945
HaPYL2d	0h	0.88057	0.05912	0.05912	28.99	0.0504
HaPYL2d	3h	1.03578	0.06754	0.06754	28.81	0.06586
HaPYL2d	6h	1.15813	0.06143	0.06143	29.84	0.04329
HaPYL2d	12h	0.43507	0.02955	0.02955	31.04	0.01863
HaPYL2d	24h	1.24205	0.06406	0.06406	30.03	0.06311
HaPYL2d	75h	0.96295	0.06785	0.06785	30.09	0.0659

## Sheet: ABA treatment
Target	Sample	Expression	Expression SEM	Corrected Expression SEM	Mean Cq	Cq SEM
HaPYL8a	0h	1	0.0535	0.0535	26.62	0.07707
HaPYL8a	3h	0.61341	0.03395	0.03395	28.27	0.06491
HaPYL8a	6h	1	0.03822	0.03822	26.78	0.00124
HaPYL8a	12h	3.0656	0.22476	0.22476	28.02	0.12095
HaPYL8a	24h	1	0.067	0.067	26.63	0.08505
HaPYL8a	48h	1.74497	0.07105	0.07105	27.28	0.0464
HaPYL8b	0h	1	0.06231	0.06231	25.04	0.08976
HaPYL8b	3h	0.89897	0.03164	0.03164	26.14	0.02045
HaPYL8b	6h	1	0.10768	0.10768	23.88	0.14868
HaPYL8b	12h	3.24477	0.07831	0.07831	25.04	0.01754
HaPYL8b	24h	1	0.04493	0.04493	26.23	0.04575
HaPYL8b	48h	1.83806	0.11388	0.11388	26.8	0.08181
HaPYL8c	0h	1.04046	0.1263	0.1263	26	0.14176
HaPYL8c	3h	0.96857	0.0548	0.0548	26.79	0.07753
HaPYL8c	6h	1	0.0514	0.0514	25.19	0.06793
HaPYL8c	12h	2.94597	0.04545	0.04545	26.59	0.01011
HaPYL8c	24h	0.55259	0.04114	0.04114	26.91	0.06432
HaPYL8c	48h	2.05894	0.1359	0.1359	26.53	0.02564
HaPYL9a	0h	1.82258	0.16005	0.16005	25.45	0.01376
HaPYL9a	3h	1.26306	0.03876	0.03876	26.67	0.03616
HaPYL9a	6h	0.71415	0.01493	0.01493	25.94	0.00507
HaPYL9a	12h	0.80344	0.05192	0.05192	28.72	0.0911
HaPYL9a	24h	0.86876	0.07043	0.07043	26.52	0.07925
HaPYL9a	48h	0.99407	0.10235	0.10235	27.83	0.11685
HaPYL9b	0h	1	0.01838	0.01838	26.99	0.02605
HaPYL9b	3h	0.84049	0.05325	0.05325	28.18	0.0787
HaPYL9b	6h	1	0.1025	0.1025	26.7	0.13721
HaPYL9b	12h	2.91897	0.06339	0.06339	28	0.0088
HaPYL9b	24h	1	0.09038	0.09038	26.46	0.11763
HaPYL9b	48h	1.20289	0.06321	0.06321	27.65	0.06671
HaPYL9c	0h	1	0.01929	0.01929	27.45	0.02754
HaPYL9c	3h	1.0355	0.05351	0.05351	28.35	0.05829
HaPYL9c	6h	1	0.03494	0.03494	25.9	0.02268
HaPYL9c	12h	2.24677	0.04813	0.04813	27.58	0.00711
HaPYL9c	24h	1	0.03562	0.03562	27.83	0.02305
HaPYL9c	48h	1.33891	0.07129	0.07129	28.86	0.06785
HaPYL4a	0h	1	0.01342	0.01342	31.1	0.01895
HaPYL4a	3h	1.25058	0.05941	0.05941	31.72	0.03816
HaPYL4a	6h	1	0.05622	0.05622	30.99	0.05948
HaPYL4a	12h	0.46723	0.0298	0.0298	34.94	0.08697
HaPYL4a	24h	1	0.03967	0.03967	32.14	0.01055
HaPYL4a	48h	0.71181	0.18373	0.18373	34.08	0.36976
HaPYL4b	0h	0	0	0	0	0
HaPYL4b	3h	0	0	0	0	0
HaPYL4b	6h	0	0	0	0	0
HaPYL4b	12h	0	0	0	0	0
HaPYL4b	24h	0	0	0	0	0
HaPYL4b	48h	0	0	0	0	0
HaPYL4c	0h	1	0.02741	0.02741	28.39	0.03935
HaPYL4c	3h	1.10769	0.06692	0.06692	29.19	0.07373
HaPYL4c	6h	1	0.04352	0.04352	27.17	0.03005
HaPYL4c	12h	0.72469	0.04432	0.04432	30.48	0.08474
HaPYL4c	24h	0.09898	0.00637	0.00637	30.12	0.08074
HaPYL4c	48h	2.73673	0.11834	0.11834	26.79	0
HaPYL4d	0h	1	0.13595	0.13595	31.47	0.19607
HaPYL4d	3h	0.76505	0.04181	0.04181	32.8	0.06368
HaPYL4d	6h	1	0.04436	0.04436	30.59	0.04549
HaPYL4d	12h	0.3486	0.01296	0.01296	34.96	0.04441
HaPYL4d	24h	0.24662	0.01657	0.01657	34.73	0.07895
HaPYL4d	48h	2.73673	0.14309	0.14309	32.71	0.06119
HaPYL4e	0h	1	0.04401	0.04401	34.76	0.06331
HaPYL4e	3h	1.69589	0.10068	0.10068	34.94	0.06399
HaPYL4e	6h	1	0.03383	0.03383	33.31	0.01886
HaPYL4e	12h	0.73821	0.03848	0.03848	36.6	0.06893
HaPYL4e	24h	0.62909	0.07623	0.07623	37.15	0.10068
HaPYL4e	48h	2.73673	0.22417	0.22417	36.48	0.21921
HaPYL4f	0h	1	0.00491	0.00491	26.71	0.00584
HaPYL4f	3h	0.38173	0.01791	0.01791	29.05	0.03663
HaPYL4f	6h	1	0.03958	0.03958	26.14	0.03512
HaPYL4f	12h	0.21014	0.0118	0.0118	31.25	0.07521
HaPYL4f	24h	0.1549	0.00833	0.00833	31.17	0.05344
HaPYL4f	48h	2.73673	0.18599	0.18599	28.48	0.14639
HaPYL4g	0h	1	0.0234	0.0234	32.14	0.0334
HaPYL4g	3h	0.91384	0.10056	0.10056	33.21	0.14819
HaPYL4g	6h	1	0.03491	0.03491	30.35	0.02258
HaPYL4g	12h	0.4365	0.11077	0.11077	34.39	0.3653
HaPYL4g	24h	0.44576	0.02493	0.02493	32.57	0.05783
HaPYL4g	48h	2.73673	0.17403	0.17403	31.41	0.08437
HaPYR1a	0h	1	0.10191	0.10191	24.7	0.14696
HaPYR1a	3h	0.81445	0.02834	0.02834	25.94	0.01898
HaPYR1a	6h	1	0.0528	0.0528	25.31	0.05256
HaPYR1a	12h	1.29261	0.05095	0.05095	27.79	0.05129
HaPYR1a	24h	1	0.07135	0.07135	24.92	0.09213
HaPYR1a	48h	0.77271	0.03339	0.03339	26.74	0.05087
HaPYR1b	0h	1	0.04122	0.04122	24.54	0.05933
HaPYR1b	3h	0.57515	0.02844	0.02844	26.28	0.05412
HaPYR1b	6h	1	0.07135	0.07135	24.37	0.09257
HaPYR1b	12h	1.19592	0.07515	0.07515	26.96	0.08727
HaPYR1b	24h	1	0.03453	0.03453	25.15	0.01929
HaPYR1b	48h	0.72973	0.04049	0.04049	27.05	0.06679
HaPYL2a	0h	1.82258	0.19984	0.19984	26.94	0.09572
HaPYL2a	3h	1.0475	0.05252	0.05252	28.43	0.06768
HaPYL2a	6h	0.49286	0.01541	0.01541	27.97	0.0339
HaPYL2a	12h	0.36216	0.07859	0.07859	31.36	0.31265
HaPYL2a	24h	0.6909	0.06213	0.06213	28.34	0.09713
HaPYL2a	48h	1.03284	0.07667	0.07667	29.27	0.0553
HaPYL2b	0h	1	0.10616	0.10616	28.42	0.15311
HaPYL2b	3h	1.14748	0.07297	0.07297	29.17	0.0791
HaPYL2b	6h	1	0.06369	0.06369	27.96	0.07351
HaPYL2b	12h	0.90273	0.09498	0.09498	30.96	0.14879
HaPYL2b	24h	1	0.08401	0.08401	29.04	0.10736
HaPYL2b	48h	0.49024	0.02643	0.02643	31.52	0.06895
HaPYL2c	0h	1	0.05468	0.05468	26.03	0.07874
HaPYL2c	3h	0.78038	0.07403	0.07403	27.33	0.12873
HaPYL2c	6h	1	0.03987	0.03987	26.2	0.03581
HaPYL2c	12h	1.572	0.10975	0.10975	28.39	0.14649
HaPYL2c	24h	1	0.04866	0.04866	26.7	0.05309
HaPYL2c	48h	0.70235	0.0505	0.0505	28.66	0.09729
HaPYL2d	0h	1	0.02391	0.02391	29.1	0.03414
HaPYL2d	3h	0.98265	0.03712	0.03712	30.06	0.02845
HaPYL2d	6h	1	0.13108	0.13108	28.4	0.18089
HaPYL2d	12h	1.08114	0.0358	0.0358	31.13	0.04097
HaPYL2d	24h	1	0.06251	0.06251	29.56	0.07762
HaPYL2d	48h	0.60451	0.022	0.022	31.74	0.03819
